# Supplementary material for: InCytokine, an Open-Source Software, Reveals a TREM2 Variant-Specific Cytokine Signature
Source: Int J Mol Sci. 2026 Jan 23;27(3):1137. doi: 10.3390/ijms27031137 (PMC12897140; doi:10.3390/ijms27031137)
Supplement: Supplementary file 1 [file ijms-27-01137-s001.zip]

Archive with 2 entries (2 files):
- JhaEtAl_2025_Supplementary_Material_Figures_S1_S4.pdf
- JhaEtAl_2025_Supplementary_Table_1.xlsx
